# Supplementary material for: Master or Escape: Digitization-Oriented Job Demands and Crafting and Withdrawal of Chinese Public Sector Employees
Source: Behav Sci (Basel). 2025 Mar 17;15(3):378. doi: 10.3390/bs15030378 (PMC11939424; doi:10.3390/bs15030378)
Supplement: Supplementary file 1 [file behavsci-15-00378-s001.zip]

Archive with 1 entries (1 files):
- behavsci-3474965-supplementary.pdf
